# Supplementary material for: Control of Stimuli Sensitivity in pH-Switchable LCST/UCST-Type Thermosensitive Dendrimers by Changing the Dendrimer Structure
Source: Polymers (Basel). 2022 Jun 15;14(12):2426. doi: 10.3390/polym14122426 (PMC9227611; doi:10.3390/polym14122426)
Supplement: Supplementary file 1 [file polymers-14-02426-s001.zip]

Archive with 1 entries (1 files):
- polymers-1727518-supplementary.pdf
